# Supplementary material for: Plumbagin, a Natural Product with Potent Anticancer Activities, Binds to and Inhibits Dihydroorotase, a Key Enzyme in Pyrimidine Biosynthesis
Source: Int J Mol Sci. 2021 Jun 25;22(13):6861. doi: 10.3390/ijms22136861 (PMC8267945; doi:10.3390/ijms22136861)
Supplement: Supplementary file 1 [file ijms-22-06861-s001.zip]

Archive with 1 entries (1 files):
- ijms-1261400-supplementary.pdf
